# Supplementary material for: An above-knee compression garment does not improve passive knee joint position sense in healthy adults
Source: PLoS One. 2018 Sep 4;13(9):e0203288. doi: 10.1371/journal.pone.0203288 (PMC6122810; doi:10.1371/journal.pone.0203288)
Supplement: S1 Data — (XLSX) [file pone.0203288.s001.xlsx]

## Sheet: Dominant
Subject	MVC 60°	MVC 80°	30°_1	30°_2	30°_3	30°_4	30°_5	45°_1	45°_2	45°_3	45°_4	45°_5	60°_1	60°_2	60°_3	60°_4	60°_5
KSR1	231	245	30	36	34	32	30	52	45	53	52	54	60	66	61	60	64
KSR2	264	244	31	33	31	35	30	51	51	51	55	47	67	64	61	61	60
KSR3	207	259	38	32	45	39	36	58	53	57	45	54	61	66	64	62	62
KSR4	126	151	48	37	45	57	38	59	54	48	53	67	68	68	70	67	63
KSR5	233	325	34	44	34	32	41	53	61	49	58	55	65	67	67	65	63
KSR6	188	214	36	43	43	35	36	49	47	46	46	50	65	64	63	62	62
KSR7	146	195	36	32	38	44	31	54	55	46	55	47	66	69	63	69	61
KSR8	85	106	38	33	32	31	33	61	46	45	46	46	61	61	61	61	61
KSR9	283	330	40	36	31	49	35	49	55	47	46	49	61	64	61	63	61
KSR10	190	260	40	31	33	45	36	55	47	47	57	46	60	60	60	61	61
KSR11	106	84	33	30	30	30	43	50	45	46	54	47	64	60	60	62	60
KSR12	140	197	30	32	40	32	32	54	45	48	50	45	61	68	60	63	60
KSR13	107	134	48	31	38	41	43	46	47	45	51	48	62	69	65	61	61
KSR14	231	301	30	41	45	49	42	52	49	47	45	45	66	60	62	61	61
KSR15	96	153	30	30	40	30	44	49	46	56	48	55	70	70	63	66	61
KSR16	156	175	54	44	55	46	41	59	50	57	57	55	68	68	69	64	61
KSR17	183	233	38	37	37	40	39	45	49	50	51	53	64	64	66	67	68
KSR18	110	130	34	38	33	40	41	52	55	56	51	45	62	68	66	65	65
KSR19	107	168	31	38	32	37	31	45	60	45	57	45	71	73	66	66	61
KSR20	79	111	41	35	38	30	30	47	49	48	50	45	60	60	60	61	60
KSR21	57	71	37	34	38	36	36	50	51	51	49	54	67	66	64	67	60
KSR22	107	140	30	30	35	41	39	58	57	45	50	45	66	69	67	68	60
KSR23	144	179	30	36	37	31	30	51	55	51	47	55	60	60	63	64	63
KSR24	183	248	39	45	51	45	33	53	63	58	57	55	67	69	69	61	70
																		Average	Ave30	Ave45	Ave60
			30	30	30	30	30	45	45	45	45	45	60	60	60	60	60
			0	6	4	2	0	7	0	8	7	9	0	6	1	0	4	3.6	2.4	6.2	2.2
			1	3	1	5	0	6	6	6	10	2	7	4	1	1	0	3.53333	2	6	2.6
			8	2	15	9	6	13	8	12	0	9	1	6	4	2	2	6.46667	8	8.4	3
			18	7	15	27	8	14	9	3	8	22	8	8	10	7	3	11.1333	15	11.2	7.2
			4	14	4	2	11	8	16	4	13	10	5	7	7	5	3	7.53333	7	10.2	5.4
			6	13	13	5	6	4	2	1	1	5	5	4	3	2	2	4.8	8.6	2.6	3.2
			6	2	8	14	1	9	10	1	10	2	6	9	3	9	1	6.06667	6.2	6.4	5.6
			8	8	3	2	1	12	16	1	0	1	14	1	1	1	1	4.66667	4.4	6	3.6
			10	6	1	19	5	4	10	2	1	4	1	4	1	3	1	4.8	8.2	4.2	2
			10	1	3	15	6	10	2	2	12	1	0	0	0	1	1	4.26667	7	5.4	0.4
			3	0	0	0	13	5	0	1	9	2	4	0	0	2	0	2.6	3.2	3.4	1.2
			0	2	10	2	2	9	0	3	5	0	1	8	0	3	0	3	3.2	3.4	2.4
			18	1	8	11	13	1	2	0	6	3	2	9	5	1	1	5.4	10.2	2.4	3.6
			0	11	15	19	12	7	4	2	0	0	6	0	2	1	1	5.33333	11.4	2.6	2
			0	0	10	0	14	4	1	11	3	10	10	10	3	6	1	5.53333	4.8	5.8	6
			24	14	25	16	11	14	5	12	12	10	8	8	9	4	1	11.5333	18	10.6	6
			8	7	7	10	9	0	4	5	6	8	4	4	6	7	8	6.2	8.2	4.6	5.8
			4	8	3	10	11	7	10	11	6	0	2	8	6	5	5	6.4	7.2	6.8	5.2
			1	8	2	7	1	0	15	0	12	0	11	13	6	6	1	5.53333	3.8	5.4	7.4
			11	5	8	0	0	2	4	3	5	0	0	0	0	1	0	2.6	4.8	2.8	0.2
			7	4	8	6	6	5	6	6	4	9	7	6	4	7	0	5.66667	6.2	6	4.8
			0	0	5	11	9	13	12	0	5	0	6	9	7	8	0	5.66667	5	6	6
			0	6	7	1	0	6	10	6	2	10	0	0	3	4	3	3.86667	2.8	6.8	2
			9	15	21	15	3	8	18	13	12	10	7	9	9	1	10	10.6667	12.6	12.2	7.2

## Sheet: Non dominant
Subject	MVC 60°	MVC 80°	30°_1	30°_2	30°_3	30°_4	30°_5	45°_1	45°_2	45°_3	45°_4	45°_5	60°_1	60°_2	60°_3	60°_4	60°_5
KSR1	180	190	30	30	30	33	30	54	47	45	52	49	60	60	60	60	63
KSR2	182	220	40	30	42	34	34	54	55	48	49	52	64	61	60	61	61
KSR3	144	194	32	50	47	47	46	55	46	53	46	62	64	60	62	61	64
KSR4	111	127	42	55	49	44	31	58	51	45	51	52	60	66	64	63	68
KSR5	285	255	43	53	44	41	41	53	51	55	54	52	64	66	65	62	61
KSR6	189	204	38	39	33	33	33	49	48	47	48	50	64	65	63	62	65
KSR7	130	202	31	39	37	40	36	46	47	46	49	51	62	63	63	61	69
KSR8	114	160	30	31	31	31	31	46	46	46	46	46	61	61	61	62	61
KSR9	294	316	42	34	36	33	33	51	51	45	46	45	61	61	66	60	61
KSR10	203	278	32	33	44	41	40	58	52	55	55	61	62	61	65	62	61
KSR11	107	117	32	36	31	31	30	49	49	45	45	47	60	64	60	60	60
KSR12	164	176	44	32	33	31	30	53	52	45	48	51	62	60	61	62	61
KSR13	119	138	31	43	45	40	42	53	45	55	53	55	62	69	68	60	60
KSR14	194	225	30	37	41	39	34	53	45	47	49	48	66	60	60	61	61
KSR15	194	226	36	30	38	41	34	52	45	53	48	47	69	60	62	61	60
KSR16	197	191	40	45	48	42	39	59	58	47	58	50	68	61	67	65	60
KSR17	133	183	37	38	32	30	40	48	52	52	51	54	63	65	61	63	61
KSR18	107	149	33	43	30	40	34	51	47	50	46	58	65	64	62	62	61
KSR19	141	178	30	35	37	37	34	45	50	47	47	48	63	61	60	60	60
KSR20	98	144	31	39	30	50	35	45	57	46	47	51	64	67	60	60	63
KSR21	50	66	40	31	37	47	45	50	58	45	46	51	64	63	63	60	65
KSR22	91	118	41	30	30	40	30	52	48	55	52	52	67	60	60	63	62
KSR23	168	194	43	43	39	44	40	58	53	57	57	54	67	68	71	72	73
KSR24	100	146	39	32	44	32	30	52	53	46	47	47	63	63	67	61	61
																		Average	Ave30	Ave45	Ave60
			30	30	30	30	30	45	45	45	45	45	60	60	60	60	60
			0	0	0	3	0	9	2	0	7	4	0	0	0	0	3	1.86667	0.6	4.4	0.6
			10	0	12	4	4	9	10	3	4	7	4	1	0	1	1	4.66667	6	6.6	1.4
			2	20	17	17	16	10	1	8	1	17	4	0	2	1	4	8	14.4	7.4	2.2
			12	25	19	14	1	13	6	0	6	7	0	6	4	3	8	8.26667	14.2	6.4	4.2
			13	23	14	11	11	8	6	10	9	7	4	6	5	2	1	8.66667	14.4	8	3.6
			8	9	3	3	3	4	3	2	3	5	4	5	3	2	5	4.13333	5.2	3.4	3.8
			1	9	7	10	6	1	2	1	4	6	2	3	3	1	9	4.33333	6.6	2.8	3.6
			0	0	1	1	1	14	1	1	1	1	14	1	1	1	2	2.66667	0.6	3.6	3.8
			12	4	6	3	3	6	6	0	1	0	1	1	6	0	1	3.33333	5.6	2.6	1.8
			2	3	14	11	10	13	7	10	10	16	2	1	5	2	1	7.13333	8	11.2	2.2
			2	6	1	1	0	4	4	0	0	2	0	4	0	0	0	1.6	2	2	0.8
			14	2	3	1	0	8	7	0	3	6	2	0	1	2	1	3.33333	4	4.8	1.2
			1	13	15	10	12	8	0	10	8	10	2	9	8	0	0	7.06667	10.2	7.2	3.8
			0	7	11	9	4	8	0	2	4	3	6	0	0	1	1	3.73333	6.2	3.4	1.6
			6	0	8	11	4	7	0	8	3	2	9	0	2	1	0	4.06667	5.8	4	2.4
			10	15	18	12	9	14	13	2	13	5	8	1	7	5	0	8.8	12.8	9.4	4.2
			7	8	2	0	10	3	7	7	6	9	3	5	1	3	1	4.8	5.4	6.4	2.6
			3	13	0	10	4	6	2	5	1	13	5	4	2	2	1	4.73333	6	5.4	2.8
			0	5	7	7	4	0	5	2	2	3	3	1	0	0	0	2.6	4.6	2.4	0.8
			1	9	0	20	5	0	12	1	2	6	4	7	0	0	3	4.66667	7	4.2	2.8
			10	1	7	17	15	5	13	0	1	6	4	3	3	0	5	6	10	5	3
			11	0	0	10	0	7	3	10	7	7	7	0	0	3	2	4.46667	4.2	6.8	2.4
			13	13	9	14	10	13	8	12	12	9	7	8	11	12	13	10.9333	11.8	10.8	10.2
			9	2	14	2	0	7	8	1	2	2	3	3	7	1	1	4.13333	5.4	4	3
