# Supplementary material for: An above-knee compression garment does not improve passive knee joint position sense in healthy adults
Source: PLoS One. 2018 Sep 4;13(9):e0203288. doi: 10.1371/journal.pone.0203288 (PMC6122810; doi:10.1371/journal.pone.0203288)
Supplement: S2 Data — (XLSX) [file pone.0203288.s002.xlsx]

## Sheet: Dominant
Subject	MVC 60°	MVC 80°	30°_1	30°_2	30°_3	30°_4	30°_5	45°_1	45°_2	45°_3	45°_4	45°_5	60°_1	60°_2	60°_3	60°_4	60°_5
KSR1	157	198	32	30	36	31	30	48	45	49	45	47	60	61	61	60	60
KSR2	232	255	30	34	45	34	32	45	47	47	45	48	63	61	63	60	60
KSR3	210	259	37	38	33	32	37	48	53	49	51	52	66	61	62	60	64
KSR4	111	127	59	51	59	48	36	65	46	57	49	53	66	60	64	60	60
KSR5	281	319	38	39	41	42	39	45	58	55	55	54	64	61	63	69	66
KSR6	182	206	37	39	35	35	36	46	47	47	47	48	64	63	62	61	63
KSR7	137	193	31	31	34	31	35	54	46	48	50	47	64	67	62	61	61
KSR8	108	132	43	45	42	48	48	50	47	51	56	58	66	67	67	71	72
KSR9	290	348	40	33	40	31	44	51	48	50	47	45	61	61	61	60	61
KSR10	226	264	31	33	35	32	35	50	51	50	45	50	66	61	65	61	61
KSR11	79	106	45	44	30	31	31	50	51	50	47	51	60	61	60	60	61
KSR12	144	210	45	37	36	41	34	48	56	55	50	46	70	65	61	65	61
KSR13	103	136	30	36	34	39	35	50	49	49	51	45	62	61	64	63	64
KSR14	254	317	30	39	40	40	31	45	49	51	51	49	61	60	60	60	61
KSR15	121	221	30	44	34	46	36	47	50	47	46	52	60	64	65	60	61
KSR16	161	182	58	50	40	47	38	61	55	58	55	54	68	68	65	60	68
KSR17	167	213	32	33	37	32	35	45	53	52	47	45	69	68	66	63	65
KSR18	92	125	42	30	30	30	36	49	50	51	53	52	66	61	61	61	62
KSR19	102	193	31	31	36	30	39	45	50	46	45	52	64	62	62	60	61
KSR20	84	132	37	36	35	42	31	51	54	51	46	45	66	60	61	61	60
KSR21	71	89	39	32	37	43	30	50	50	52	53	49	69	68	62	62	61
KSR22	103	160	35	31	31	30	38	51	51	47	52	45	68	60	60	60	61
KSR23	168	163	31	32	31	30	39	59	51	55	55	55	69	61	64	64	62
KSR24	176	199	38	41	34	31	32	52	46	51	49	52	66	65	67	63	60
																		Average	Ave30	Ave45	Ave60
			30	30	30	30	30	45	45	45	45	45	60	60	60	60	60
			2	0	6	1	0	3	0	4	0	2	0	1	1	0	0	1.33333	1.8	1.8	0.4
			0	4	15	4	2	0	2	2	0	3	3	1	3	0	0	2.6	5	1.4	1.4
			7	8	3	2	7	3	8	4	6	7	6	1	2	0	4	4.53333	5.4	5.6	2.6
			29	21	29	18	6	20	1	12	4	8	6	0	4	0	0	10.5333	20.6	9	2
			8	9	11	12	9	0	13	10	10	9	4	1	3	9	6	7.6	9.8	8.4	4.6
			7	9	5	5	6	1	2	2	2	3	4	3	2	1	3	3.66667	6.4	2	2.6
			1	1	4	1	5	9	1	3	5	2	4	7	2	1	1	3.13333	2.4	4	3
			13	13	15	12	18	3	5	2	6	11	2	6	7	7	11	8.73333	14.2	5.4	6.6
			10	3	10	1	14	6	3	5	2	0	1	1	1	0	1	3.86667	7.6	3.2	0.8
			1	3	5	2	5	5	6	5	0	5	6	1	5	1	1	3.4	3.2	4.2	2.8
			15	14	0	1	1	5	6	5	2	6	0	1	0	0	1	3.8	6.2	4.8	0.4
			15	7	6	11	4	3	11	10	5	1	10	5	1	5	1	6.33333	8.6	6	4.4
			0	6	4	9	5	5	4	4	6	0	2	1	4	3	4	3.8	4.8	3.8	2.8
			0	9	10	10	1	0	4	6	6	4	1	0	0	0	1	3.46667	6	4	0.4
			0	14	4	16	6	2	5	2	1	7	0	4	5	0	1	4.46667	8	3.4	2
			28	20	10	17	8	16	10	13	10	9	8	8	5	0	8	11.3333	16.6	11.6	5.8
			2	3	7	2	5	0	8	7	2	0	9	8	6	3	5	4.46667	3.8	3.4	6.2
			12	0	0	0	6	4	5	6	8	7	6	1	1	1	2	3.93333	3.6	6	2.2
			1	1	6	0	9	0	5	1	0	7	4	2	2	0	1	2.6	3.4	2.6	1.8
			7	6	5	12	1	6	9	6	1	0	6	0	1	1	0	4.06667	6.2	4.4	1.6
			9	2	7	13	0	5	5	7	8	4	9	8	2	2	1	5.46667	6.2	5.8	4.4
			5	1	1	0	8	6	6	2	7	0	8	0	0	0	1	3	3	4.2	1.8
			1	2	1	0	9	14	6	10	10	10	9	1	4	4	2	5.53333	2.6	10	4
			8	11	4	1	2	7	1	6	4	7	6	5	7	3	0	4.8	5.2	5	4.2

## Sheet: Non dominant
Subject	MVC 60°	MVC 80°	30°_1	30°_2	30°_3	30°_4	30°_5	45°_1	45°_2	45°_3	45°_4	45°_5	60°_1	60°_2	60°_3	60°_4	60°_5
KSR1	151	186	31	30	30	31	30	49	45	45	45	48	65	61	60	60	60
KSR2	171	231	40	32	36	35	42	45	49	49	49	48	66	61	60	64	60
KSR3	144	194	42	44	31	41	39	60	58	52	45	46	67	67	68	63	61
KSR4	178	146	43	46	45	36	42	45	51	55	57	49	60	73	66	69	63
KSR5	260	260	40	38	36	36	38	57	54	50	53	53	64	65	65	66	62
KSR6	184	207	41	40	41	39	40	51	50	49	51	49	61	62	63	64	61
KSR7	119	191	35	31	33	35	38	46	48	46	47	48	63	65	61	61	61
KSR8	107	126	31	31	31	31	31	45	46	46	45	46	61	61	61	61	61
KSR9	267	313	31	40	31	39	33	52	46	47	45	53	64	61	61	68	71
KSR10	216	259	31	41	43	50	36	52	47	46	53	55	62	61	62	62	70
KSR11	107	134	41	30	35	30	31	45	52	46	45	48	61	60	60	60	60
KSR12	142	190	33	37	41	30	35	46	51	45	48	50	62	61	60	61	60
KSR13	106	125	34	35	36	36	34	45	50	49	50	45	60	60	63	64	64
KSR14	197	217	30	31	36	39	30	56	55	51	50	50	70	64	63	61	60
KSR15	201	287	30	38	33	42	32	51	50	45	47	45	66	60	60	61	60
KSR16	186	258	39	44	30	45	47	49	46	51	48	51	61	60	60	60	60
KSR17	94	118	33	38	35	33	37	48	50	53	49	51	60	63	60	63	64
KSR18	98	157	39	30	31	39	43	46	45	47	50	46	62	61	68	64	67
KSR19	156	197	37	41	34	43	40	45	46	47	50	45	60	60	60	64	60
KSR20	102	153	44	34	40	35	32	45	55	54	58	46	65	64	60	64	60
KSR21	69	84	42	33	30	40	37	51	52	47	56	47	69	62	66	60	65
KSR22	102	132	34	39	35	35	30	46	45	49	51	49	60	64	69	60	64
KSR23	148	170	33	40	31	44	48	51	55	67	55	58	69	64	69	68	65
KSR24	114	134	35	37	35	36	34	49	49	48	47	49	67	65	61	64	63
																		Average	Ave30	Ave45	Ave60
			30	30	30	30	30	45	45	45	45	45	60	60	60	60	60
			1	0	0	1	0	4	0	0	0	3	5	1	0	0	0	1	0.4	1.4	1.2
			10	2	6	5	12	0	4	4	4	3	6	1	0	4	0	4.06667	7	3	2.2
			12	14	1	11	9	15	13	7	0	1	7	7	8	3	1	7.26667	9.4	7.2	5.2
			13	16	15	6	12	0	6	10	12	4	0	13	6	9	3	8.33333	12.4	6.4	6.2
			10	8	6	6	8	12	9	5	8	8	4	5	5	6	2	6.8	7.6	8.4	4.4
			11	10	11	9	10	6	5	4	6	4	1	2	3	4	1	5.8	10.2	5	2.2
			5	1	3	5	8	1	3	1	2	3	3	5	1	1	1	2.86667	4.4	2	2.2
			1	1	1	1	1	14	0	1	1	0	14	1	1	1	1	2.6	1	3.2	3.6
			1	10	1	9	3	7	1	2	0	8	4	1	1	8	11	4.46667	4.8	3.6	5
			1	11	13	20	6	7	2	1	8	10	2	1	2	2	10	6.4	10.2	5.6	3.4
			11	0	5	0	1	0	7	1	0	3	1	0	0	0	0	1.93333	3.4	2.2	0.2
			3	7	11	0	5	1	6	0	3	5	2	1	0	1	0	3	5.2	3	0.8
			4	5	6	6	4	0	5	4	5	0	0	0	3	4	4	3.33333	5	2.8	2.2
			0	1	6	9	0	11	10	6	5	5	10	4	3	1	0	4.73333	3.2	7.4	3.6
			0	8	3	12	2	6	5	0	2	0	6	0	0	1	0	3	5	2.6	1.4
			9	14	0	15	17	4	1	6	3	6	1	0	0	0	0	5.06667	11	4	0.2
			3	8	5	3	7	3	5	8	4	6	0	3	0	3	4	4.13333	5.2	5.2	2
			9	0	1	9	13	1	0	2	5	1	2	1	8	4	7	4.2	6.4	1.8	4.4
			7	11	4	13	10	0	1	2	5	0	0	0	0	4	0	3.8	9	1.6	0.8
			14	4	10	5	2	0	10	9	13	1	5	4	0	4	0	5.4	7	6.6	2.6
			12	3	0	10	7	6	7	2	11	2	9	2	6	0	5	5.46667	6.4	5.6	4.4
			4	9	5	5	0	1	0	4	6	4	0	4	9	0	4	3.66667	4.6	3	3.4
			3	10	1	14	18	6	10	22	10	13	9	4	9	8	5	9.46667	9.2	12.2	7
			5	7	5	6	4	4	4	3	2	4	7	5	1	4	3	4.26667	5.4	3.4	4
